# Supplementary material for: Geographic Differentiation of Essential Oil from Rhizome of Cultivated Atractylodes lancea by Using GC-MS and Chemical Pattern Recognition Analysis
Source: Molecules. 2023 Feb 27;28(5):2216. doi: 10.3390/molecules28052216 (PMC10004716; doi:10.3390/molecules28052216)
Supplement: Supplementary file 1 [file molecules-28-02216-s001.zip]

Archive with 1 entries (1 files):
- molecules-2180092-SI.pdf
